# Supplementary material for: Phenolic Compounds Accumulation and Cell Death Degree Induced by Fusaric Acid in Agroforestry Hosts Plants of Fusarium Species
Source: J Fungi (Basel). 2025 Oct 17;11(10):745. doi: 10.3390/jof11100745 (PMC12565482; doi:10.3390/jof11100745)
Supplement: Supplementary file 1 [file jof-11-00745-s001.zip]

Archive with 1 entries (1 files):
- jof-3892268-supplementary.pdf
